# Supplementary material for: Network of Palladium-Based Nanorings Synthesized by Liquid-Phase Reduction Using DMSO-H2O: In Situ Monitoring of Structure Formation and Drying Deformation by ASEM
Source: Int J Mol Sci. 2020 May 5;21(9):3271. doi: 10.3390/ijms21093271 (PMC7247573; doi:10.3390/ijms21093271)
Supplement: Supplementary file 1 [file ijms-21-03271-s001.zip]

Archive with 4 entries (4 files):
- Supplemental_figure1.tif
- Supplemental_figure2.tif
- Supplementary_Video_S1_5micron_original.mp4
- Supplementary_Video_S2.mp4
